# Supplementary material for: Isolation and characterization of novel acetogenic strains of the genera Terrisporobacter and Acetoanaerobium
Source: Front Microbiol. 2024 Jul 3;15:1426882. doi: 10.3389/fmicb.2024.1426882 (PMC11253131; doi:10.3389/fmicb.2024.1426882)
Supplement: Supplementary file 1 [file Data_Sheet_1.zip]

Archive with 2 entries (2 files):
- Supplementary Material.pdf
- Table S3.xlsx
