# Supplementary material for: Isolation and characterization of novel acetogenic strains of the genera Terrisporobacter and Acetoanaerobium
Source: Front Microbiol. 2024 Jul 3;15:1426882. doi: 10.3389/fmicb.2024.1426882 (PMC11253131; doi:10.3389/fmicb.2024.1426882)
Supplement: Supplementary file 1 [file Data_Sheet_1.zip › Table S3.xlsx]

## Sheet: Tabelle1
		Formula d0				Formula d4				Formula d6				G+C difference
Query genome	Reference genome	DDH	Model C.I.	Distance	Prob. DDH >= 70%	DDH	Model C.I.	Distance	Prob. DDH >= 70%	DDH	Model C.I.	Distance	Prob. DDH >= 70%
T. glycolicus DSM 1288T (GCA_036812735.1)	T. petrolearius DSL	68.5	[64.6 - 72.2%]	0.1915	70.4	50.4	[47.7 - 53%]	0.0708	20.13	66.2	[62.8 - 69.5%]	0.2487	56.57	0.3
T. glycolicus DSM 1288T (GCA_036812735.1)	T. petrolearius ELB	67	[63.2 - 70.7%]	0.1995	66.13	50.5	[47.9 - 53.1%]	0.0705	20.5	65	[61.7 - 68.2%]	0.256	50.29	0.12
T. glycolicus DSM 1288T (GCA_036812735.1)	T. vanillatitrophus	50.8	[47.3 - 54.2%]	0.3011	13.91	46.3	[43.8 - 48.9%]	0.0807	10.55	50	[46.9 - 53%]	0.3575	2.81	0.01
T. glycolicus DSM 1288T (GCA_036812735.1)	T. petrolearius HSE	67.7	[63.9 - 71.4%]	0.1957	68.19	50.7	[48.1 - 53.4%]	0.07	21.13	65.7	[62.3 - 68.9%]	0.252	53.74	0.16
T. glycolicus DSM 1288T (GCA_036812735.1)	T. petrolearius UN03-225 (GCA_027675955.1)	69.2	[65.3 - 72.9%]	0.1878	72.26	50.3	[47.7 - 52.9%]	0.071	19.92	66.8	[63.4 - 70%]	0.2454	59.41	0.14
T. glycolicus DSM 1288T (GCA_036812735.1)	T. mayombei DSM 6539T (GCA_031202285.1)	71.7	[67.7 - 75.3%]	0.1748	78.17	52.5	[49.8 - 55.2%]	0.066	26.62	69.5	[66.1 - 72.8%]	0.2293	71.99	0.14
T. glycolicus DSM 1288T (GCA_036812735.1)	T. petrolearius JCM 19845T (GCA_032598785.1)	64.7	[60.9 - 68.3%]	0.2127	58.57	50.8	[48.1 - 53.4%]	0.0699	21.25	63.1	[59.8 - 66.3%]	0.2677	40.13	0.19
T. glycolicus DSM 1288T (GCA_036812735.1)	T. glycolicus KPPR-9 (GCA_900114105.1)	67.3	[63.4 - 70.9%]	0.1981	66.91	49.7	[47.1 - 52.3%]	0.0723	18.31	65	[61.6 - 68.2%]	0.2561	50.16	0.14
T. glycolicus DSM 1288T (GCA_036812735.1)	T. glycolicus WW3900 (GCA_021491335.2)	69.9	[65.9 - 73.5%]	0.1842	73.96	50.1	[47.4 - 52.7%]	0.0715	19.24	67.3	[63.9 - 70.5%]	0.2426	61.76	0.06
T. glycolicus DSM 1288T (GCA_036812735.1)	T. hibernicus NCTC 14625T (GCA_020809405.1)	68.8	[64.9 - 72.5%]	0.1897	71.29	50.2	[47.6 - 52.9%]	0.0711	19.77	66.5	[63.1 - 69.7%]	0.2473	57.78	0.1
T. glycolicus DSM 1288T (GCA_036812735.1)	T. glycolicus FS03 (GCA_017307015.1)	70.3	[66.3 - 73.9%]	0.1821	74.96	50.2	[47.6 - 52.8%]	0.0712	19.63	67.6	[64.2 - 70.9%]	0.2403	63.61	0.1
T. mayombei DSM 6539T (GCA_031202285.1)	T. petrolearius DSL	65.6	[61.7 - 69.2%]	0.2077	61.52	47.2	[44.6 - 49.8%]	0.0784	12.32	62.8	[59.5 - 66%]	0.2698	38.4	0.15
T. mayombei DSM 6539T (GCA_031202285.1)	T. petrolearius ELB	65.5	[61.7 - 69.2%]	0.2077	61.49	47.3	[44.7 - 49.9%]	0.0783	12.42	62.8	[59.5 - 66%]	0.2697	38.44	0.02
T. mayombei DSM 6539T (GCA_031202285.1)	T. vanillatitrophus	51.3	[47.9 - 54.8%]	0.2972	15.11	49.3	[46.7 - 51.9%]	0.0733	17.15	51.1	[48.1 - 54.2%]	0.3487	3.79	0.13
T. mayombei DSM 6539T (GCA_031202285.1)	T. petrolearius HSE	65.4	[61.6 - 69%]	0.2085	61.05	47.6	[45 - 50.2%]	0.0775	13.1	62.8	[59.5 - 66%]	0.2698	38.38	0.01
T. mayombei DSM 6539T (GCA_031202285.1)	T. petrolearius UN03-225 (GCA_027675955.1)	67.4	[63.5 - 71%]	0.1977	67.11	47.1	[44.5 - 49.7%]	0.0786	12.12	64.2	[60.9 - 67.4%]	0.2608	46.04	0.28
T. mayombei DSM 6539T (GCA_031202285.1)	T. petrolearius JCM 19845T (GCA_032598785.1)	64.7	[60.9 - 68.3%]	0.2127	58.55	47.5	[44.9 - 50.1%]	0.0778	12.84	62.1	[58.8 - 65.3%]	0.274	35.01	0.04
T. mayombei DSM 6539T (GCA_031202285.1)	T. glycolicus KPPR-9 (GCA_900114105.1)	65.7	[61.8 - 69.3%]	0.2071	61.87	46.6	[44 - 49.2%]	0.0801	11	62.6	[59.3 - 65.8%]	0.2706	37.75	0.28
T. mayombei DSM 6539T (GCA_031202285.1)	T. glycolicus WW3900 (GCA_021491335.2)	65.6	[61.8 - 69.2%]	0.2075	61.65	47	[44.4 - 49.6%]	0.079	11.79	62.7	[59.4 - 65.9%]	0.2701	38.14	0.2
T. mayombei DSM 6539T (GCA_031202285.1)	T. hibernicus NCTC 14625T (GCA_020809405.1)	65.3	[61.5 - 69%]	0.2089	60.8	47.4	[44.8 - 50%]	0.078	12.63	62.6	[59.3 - 65.8%]	0.2706	37.7	0.04
T. mayombei DSM 6539T (GCA_031202285.1)	T. glycolicus FS03 (GCA_017307015.1)	67	[63.1 - 70.6%]	0.1998	65.99	47	[44.4 - 49.6%]	0.079	11.82	63.9	[60.5 - 67.1%]	0.263	44.14	0.24
T. mayombei DSM 6539T (GCA_031202285.1)	T. glycolicus DSM 1288T (GCA_036812735.1)	71.7	[67.7 - 75.3%]	0.1748	78.17	52.5	[49.8 - 55.2%]	0.066	26.62	69.5	[66.1 - 72.8%]	0.2293	71.99	0.14
T. vanillatitrophus	T. petrolearius DSL	51.2	[47.7 - 54.6%]	0.2984	14.72	44.4	[41.8 - 46.9%]	0.086	7.26	49.8	[46.8 - 52.9%]	0.3588	2.69	0.28
T. vanillatitrophus	T. petrolearius ELB	53.5	[50 - 57%]	0.2818	20.61	44.4	[41.9 - 47%]	0.0858	7.35	51.9	[48.8 - 54.9%]	0.3434	4.52	0.11
T. vanillatitrophus	T. petrolearius HSE	51.8	[48.3 - 55.2%]	0.294	16.14	44.8	[42.2 - 47.4%]	0.0848	7.89	50.5	[47.4 - 53.5%]	0.3539	3.18	0.14
T. vanillatitrophus	T. petrolearius UN03-225 (GCA_027675955.1)	51.7	[48.2 - 55.1%]	0.2947	15.9	44.1	[41.6 - 46.7%]	0.0868	6.88	50.2	[47.1 - 53.3%]	0.3559	2.97	0.15
T. vanillatitrophus	T. mayombei DSM 6539T (GCA_031202285.1)	51.3	[47.9 - 54.8%]	0.2972	15.11	49.3	[46.7 - 51.9%]	0.0733	17.15	51.1	[48.1 - 54.2%]	0.3487	3.79	0.13
T. vanillatitrophus	T. petrolearius JCM 19845T (GCA_032598785.1)	55.6	[52.1 - 59.1%]	0.2676	26.9	45.3	[42.8 - 47.9%]	0.0833	8.79	53.9	[50.8 - 57%]	0.3286	7.38	0.17
T. vanillatitrophus	T. glycolicus KPPR-9 (GCA_900114105.1)	50.8	[47.4 - 54.3%]	0.3008	14.01	43.8	[41.3 - 46.4%]	0.0876	6.5	49.4	[46.4 - 52.5%]	0.362	2.41	0.16
T. vanillatitrophus	T. glycolicus WW3900 (GCA_021491335.2)	52.6	[49.1 - 56.1%]	0.2881	18.19	44	[41.5 - 46.6%]	0.087	6.77	51	[47.9 - 54%]	0.35	3.62	0.07
T. vanillatitrophus	T. hibernicus NCTC 14625T (GCA_020809405.1)	52.2	[48.7 - 55.6%]	0.2912	17.09	44.5	[42 - 47.1%]	0.0856	7.46	50.7	[47.7 - 53.8%]	0.3519	3.4	0.09
T. vanillatitrophus	T. glycolicus FS03 (GCA_017307015.1)	54	[50.5 - 57.5%]	0.2785	21.94	43.9	[41.4 - 46.5%]	0.0872	6.66	52.1	[49 - 55.2%]	0.3415	4.83	0.11
T. vanillatitrophus	T. glycolicus DSM 1288T (GCA_036812735.1)	50.8	[47.3 - 54.2%]	0.3011	13.91	46.3	[43.8 - 48.9%]	0.0807	10.55	50	[46.9 - 53%]	0.3575	2.81	0.01
T. petrolearius HSE	T. petrolearius DSL	82.7	[78.8 - 85.9%]	0.1189	93.38	69.6	[66.6 - 72.4%]	0.0367	77.57	83.2	[79.9 - 86%]	0.1513	97.53	0.14
T. petrolearius HSE	T. petrolearius ELB	81.8	[78 - 85.2%]	0.1231	92.72	71.3	[68.3 - 74.1%]	0.0343	80.54	82.8	[79.5 - 85.7%]	0.1532	97.36	0.03
T. petrolearius HSE	T. vanillatitrophus	51.8	[48.3 - 55.2%]	0.294	16.14	44.8	[42.2 - 47.4%]	0.0848	7.89	50.5	[47.4 - 53.5%]	0.3539	3.18	0.14
T. petrolearius HSE	T. petrolearius UN03-225 (GCA_027675955.1)	81.6	[77.7 - 85%]	0.1242	92.53	69.9	[66.9 - 72.7%]	0.0363	78.09	82.3	[79 - 85.2%]	0.156	97.1	0.29
T. petrolearius HSE	T. mayombei DSM 6539T (GCA_031202285.1)	65.4	[61.6 - 69%]	0.2085	61.05	47.6	[45 - 50.2%]	0.0775	13.1	62.8	[59.5 - 66%]	0.2698	38.38	0.01
T. petrolearius HSE	T. petrolearius JCM 19845T (GCA_032598785.1)	70.4	[66.5 - 74%]	0.1815	75.24	66.6	[63.6 - 69.4%]	0.0411	71.16	72	[68.5 - 75.2%]	0.2151	80.86	0.03
T. petrolearius HSE	T. glycolicus KPPR-9 (GCA_900114105.1)	79.6	[75.7 - 83.1%]	0.1342	90.66	69.4	[66.4 - 72.3%]	0.0369	77.29	80.6	[77.2 - 83.6%]	0.1661	95.92	0.3
T. petrolearius HSE	T. glycolicus WW3900 (GCA_021491335.2)	85.1	[81.4 - 88.2%]	0.1066	95.02	69	[66 - 71.9%]	0.0375	76.52	85.1	[81.9 - 87.8%]	0.14	98.32	0.21
T. petrolearius HSE	T. hibernicus NCTC 14625T (GCA_020809405.1)	82	[78.1 - 85.3%]	0.1223	92.85	69.9	[66.9 - 72.8%]	0.0362	78.22	82.7	[79.4 - 85.6%]	0.154	97.29	0.05
T. petrolearius HSE	T. glycolicus FS03 (GCA_017307015.1)	83.2	[79.4 - 86.5%]	0.1162	93.79	70.9	[67.9 - 73.7%]	0.0349	79.86	83.9	[80.6 - 86.7%]	0.147	97.86	0.25
T. petrolearius HSE	T. glycolicus DSM 1288T (GCA_036812735.1)	67.7	[63.9 - 71.4%]	0.1957	68.19	50.7	[48.1 - 53.4%]	0.07	21.13	65.7	[62.3 - 68.9%]	0.252	53.74	0.16
T. petrolearius JCM 19845T (GCA_032598785.1)	T. petrolearius DSL	72.4	[68.4 - 76%]	0.1711	79.7	68.8	[65.8 - 71.7%]	0.0378	76.08	74.2	[70.7 - 77.4%]	0.2024	86.85	0.11
T. petrolearius JCM 19845T (GCA_032598785.1)	T. petrolearius ELB	74.2	[70.2 - 77.8%]	0.1618	83.11	68.7	[65.7 - 71.6%]	0.0379	75.91	75.7	[72.3 - 78.9%]	0.1936	89.97	0.06
T. petrolearius JCM 19845T (GCA_032598785.1)	T. vanillatitrophus	55.6	[52.1 - 59.1%]	0.2676	26.9	45.3	[42.8 - 47.9%]	0.0833	8.79	53.9	[50.8 - 57%]	0.3286	7.38	0.17
T. petrolearius JCM 19845T (GCA_032598785.1)	T. petrolearius HSE	70.4	[66.5 - 74%]	0.1815	75.24	66.6	[63.6 - 69.4%]	0.0411	71.16	72	[68.5 - 75.2%]	0.2151	80.86	0.03
T. petrolearius JCM 19845T (GCA_032598785.1)	T. petrolearius UN03-225 (GCA_027675955.1)	73.6	[69.6 - 77.2%]	0.1649	82.04	69.8	[66.8 - 72.6%]	0.0364	77.92	75.4	[72 - 78.6%]	0.1953	89.43	0.32
T. petrolearius JCM 19845T (GCA_032598785.1)	T. mayombei DSM 6539T (GCA_031202285.1)	64.7	[60.9 - 68.3%]	0.2127	58.55	47.5	[44.9 - 50.1%]	0.0778	12.84	62.1	[58.8 - 65.3%]	0.274	35.01	0.04
T. petrolearius JCM 19845T (GCA_032598785.1)	T. glycolicus KPPR-9 (GCA_900114105.1)	72	[68 - 75.6%]	0.1731	78.88	68.8	[65.8 - 71.7%]	0.0378	76.1	73.9	[70.4 - 77.1%]	0.2043	86.05	0.33
T. petrolearius JCM 19845T (GCA_032598785.1)	T. glycolicus WW3900 (GCA_021491335.2)	74.1	[70.1 - 77.7%]	0.1622	82.98	68.6	[65.6 - 71.4%]	0.0381	75.63	75.6	[72.2 - 78.8%]	0.1941	89.8	0.24
T. petrolearius JCM 19845T (GCA_032598785.1)	T. hibernicus NCTC 14625T (GCA_020809405.1)	72.2	[68.2 - 75.8%]	0.172	79.31	69.2	[66.2 - 72.1%]	0.0372	76.9	74.1	[70.6 - 77.3%]	0.2028	86.67	0.08
T. petrolearius JCM 19845T (GCA_032598785.1)	T. glycolicus FS03 (GCA_017307015.1)	74	[70 - 77.6%]	0.1628	82.79	68.9	[65.9 - 71.7%]	0.0377	76.22	75.6	[72.1 - 78.8%]	0.1943	89.75	0.28
T. petrolearius JCM 19845T (GCA_032598785.1)	T. glycolicus DSM 1288T (GCA_036812735.1)	64.7	[60.9 - 68.3%]	0.2127	58.57	50.8	[48.1 - 53.4%]	0.0699	21.25	63.1	[59.8 - 66.3%]	0.2677	40.13	0.19
T. hibernicus NCTC 14625T (GCA_020809405.1)	T. petrolearius DSL	85.4	[81.8 - 88.5%]	0.1048	95.22	89.4	[87 - 91.4%]	0.0128	95.59	88.9	[86.1 - 91.3%]	0.1163	99.26	0.19
T. hibernicus NCTC 14625T (GCA_020809405.1)	T. petrolearius ELB	84	[80.3 - 87.2%]	0.112	94.36	85.3	[82.6 - 87.6%]	0.0173	93.86	87.2	[84.1 - 89.7%]	0.1273	98.92	0.02
T. hibernicus NCTC 14625T (GCA_020809405.1)	T. vanillatitrophus	52.2	[48.7 - 55.6%]	0.2912	17.09	44.5	[42 - 47.1%]	0.0856	7.46	50.7	[47.7 - 53.8%]	0.3519	3.4	0.09
T. hibernicus NCTC 14625T (GCA_020809405.1)	T. petrolearius HSE	82	[78.1 - 85.3%]	0.1223	92.85	69.9	[66.9 - 72.8%]	0.0362	78.22	82.7	[79.4 - 85.6%]	0.154	97.29	0.05
T. hibernicus NCTC 14625T (GCA_020809405.1)	T. petrolearius UN03-225 (GCA_027675955.1)	85.9	[82.2 - 88.9%]	0.1026	95.46	88.3	[85.8 - 90.4%]	0.014	95.17	89.1	[86.3 - 91.4%]	0.1152	99.29	0.24
T. hibernicus NCTC 14625T (GCA_020809405.1)	T. mayombei DSM 6539T (GCA_031202285.1)	65.3	[61.5 - 69%]	0.2089	60.8	47.4	[44.8 - 50%]	0.078	12.63	62.6	[59.3 - 65.8%]	0.2706	37.7	0.04
T. hibernicus NCTC 14625T (GCA_020809405.1)	T. petrolearius JCM 19845T (GCA_032598785.1)	72.2	[68.2 - 75.8%]	0.172	79.31	69.2	[66.2 - 72.1%]	0.0372	76.9	74.1	[70.6 - 77.3%]	0.2028	86.67	0.08
T. hibernicus NCTC 14625T (GCA_020809405.1)	T. glycolicus KPPR-9 (GCA_900114105.1)	83.4	[79.6 - 86.6%]	0.1154	93.9	89.9	[87.6 - 91.8%]	0.0122	95.76	87.4	[84.3 - 89.9%]	0.1262	98.96	0.25
T. hibernicus NCTC 14625T (GCA_020809405.1)	T. glycolicus WW3900 (GCA_021491335.2)	86.4	[82.8 - 89.4%]	0.0998	95.76	87.1	[84.5 - 89.3%]	0.0153	94.68	89.4	[86.5 - 91.7%]	0.1136	99.33	0.16
T. hibernicus NCTC 14625T (GCA_020809405.1)	T. glycolicus FS03 (GCA_017307015.1)	86.4	[82.8 - 89.4%]	0.0998	95.75	85.5	[82.8 - 87.8%]	0.0171	93.95	89.1	[86.3 - 91.4%]	0.1152	99.29	0.2
T. hibernicus NCTC 14625T (GCA_020809405.1)	T. glycolicus DSM 1288T (GCA_036812735.1)	68.8	[64.9 - 72.5%]	0.1897	71.29	50.2	[47.6 - 52.9%]	0.0711	19.77	66.5	[63.1 - 69.7%]	0.2473	57.78	0.1
T. petrolearius DSL	T. petrolearius ELB	81.4	[77.5 - 84.8%]	0.1253	92.35	85.3	[82.6 - 87.6%]	0.0173	93.88	85	[81.8 - 87.7%]	0.1404	98.3	0.17
T. petrolearius DSL	T. vanillatitrophus	51.2	[47.7 - 54.6%]	0.2984	14.72	44.4	[41.8 - 46.9%]	0.086	7.26	49.8	[46.8 - 52.9%]	0.3588	2.69	0.28
T. petrolearius DSL	T. petrolearius HSE	82.7	[78.8 - 85.9%]	0.1189	93.38	69.6	[66.6 - 72.4%]	0.0367	77.57	83.2	[79.9 - 86%]	0.1513	97.53	0.14
T. petrolearius DSL	T. petrolearius UN03-225 (GCA_027675955.1)	86.2	[82.6 - 89.2%]	0.101	95.63	89.6	[87.3 - 91.6%]	0.0125	95.67	89.6	[86.8 - 91.8%]	0.1123	99.36	0.43
T. petrolearius DSL	T. mayombei DSM 6539T (GCA_031202285.1)	65.6	[61.7 - 69.2%]	0.2077	61.52	47.2	[44.6 - 49.8%]	0.0784	12.32	62.8	[59.5 - 66%]	0.2698	38.4	0.15
T. petrolearius DSL	T. petrolearius JCM 19845T (GCA_032598785.1)	72.4	[68.4 - 76%]	0.1711	79.7	68.8	[65.8 - 71.7%]	0.0378	76.08	74.2	[70.7 - 77.4%]	0.2024	86.85	0.11
T. petrolearius DSL	T. glycolicus KPPR-9 (GCA_900114105.1)	85.8	[82.1 - 88.8%]	0.1032	95.4	91.2	[89 - 93%]	0.0108	96.19	89.5	[86.7 - 91.8%]	0.1129	99.34	0.44
T. petrolearius DSL	T. glycolicus WW3900 (GCA_021491335.2)	85.6	[82 - 88.7%]	0.1038	95.33	85.9	[83.2 - 88.2%]	0.0166	94.16	88.6	[85.7 - 90.9%]	0.1187	99.2	0.35
T. petrolearius DSL	T. hibernicus NCTC 14625T (GCA_020809405.1)	85.4	[81.8 - 88.5%]	0.1048	95.22	89.4	[87 - 91.4%]	0.0128	95.59	88.9	[86.1 - 91.3%]	0.1163	99.26	0.19
T. petrolearius DSL	T. glycolicus FS03 (GCA_017307015.1)	85	[81.3 - 88.1%]	0.1071	94.96	84.5	[81.7 - 86.9%]	0.0182	93.47	87.8	[84.8 - 90.3%]	0.1234	99.05	0.39
T. petrolearius DSL	T. glycolicus DSM 1288T (GCA_036812735.1)	68.5	[64.6 - 72.2%]	0.1915	70.4	50.4	[47.7 - 53%]	0.0708	20.13	66.2	[62.8 - 69.5%]	0.2487	56.57	0.3
T. glycolicus KPPR-9 (GCA_900114105.1)	T. petrolearius DSL	85.8	[82.1 - 88.8%]	0.1032	95.4	91.2	[89 - 93%]	0.0108	96.19	89.5	[86.7 - 91.8%]	0.1129	99.34	0.44
T. glycolicus KPPR-9 (GCA_900114105.1)	T. petrolearius ELB	84.5	[80.8 - 87.7%]	0.1096	94.66	84.9	[82.1 - 87.2%]	0.0178	93.65	87.5	[84.5 - 90%]	0.1254	98.99	0.27
T. glycolicus KPPR-9 (GCA_900114105.1)	T. vanillatitrophus	50.8	[47.4 - 54.3%]	0.3008	14.01	43.8	[41.3 - 46.4%]	0.0876	6.5	49.4	[46.4 - 52.5%]	0.362	2.41	0.16
T. glycolicus KPPR-9 (GCA_900114105.1)	T. petrolearius HSE	79.6	[75.7 - 83.1%]	0.1342	90.66	69.4	[66.4 - 72.3%]	0.0369	77.29	80.6	[77.2 - 83.6%]	0.1661	95.92	0.3
T. glycolicus KPPR-9 (GCA_900114105.1)	T. petrolearius UN03-225 (GCA_027675955.1)	87.4	[83.9 - 90.3%]	0.0945	96.25	89.8	[87.5 - 91.8%]	0.0123	95.74	90.6	[87.9 - 92.7%]	0.1057	99.49	0.01
T. glycolicus KPPR-9 (GCA_900114105.1)	T. mayombei DSM 6539T (GCA_031202285.1)	65.7	[61.8 - 69.3%]	0.2071	61.87	46.6	[44 - 49.2%]	0.0801	11	62.6	[59.3 - 65.8%]	0.2706	37.75	0.28
T. glycolicus KPPR-9 (GCA_900114105.1)	T. petrolearius JCM 19845T (GCA_032598785.1)	72	[68 - 75.6%]	0.1731	78.88	68.8	[65.8 - 71.7%]	0.0378	76.1	73.9	[70.4 - 77.1%]	0.2043	86.05	0.33
T. glycolicus KPPR-9 (GCA_900114105.1)	T. glycolicus WW3900 (GCA_021491335.2)	85.6	[81.9 - 88.6%]	0.1041	95.3	86	[83.3 - 88.3%]	0.0165	94.2	88.5	[85.6 - 90.9%]	0.119	99.19	0.08
T. glycolicus KPPR-9 (GCA_900114105.1)	T. hibernicus NCTC 14625T (GCA_020809405.1)	83.4	[79.6 - 86.6%]	0.1154	93.9	89.9	[87.6 - 91.8%]	0.0122	95.76	87.4	[84.3 - 89.9%]	0.1262	98.96	0.25
T. glycolicus KPPR-9 (GCA_900114105.1)	T. glycolicus FS03 (GCA_017307015.1)	85.6	[81.9 - 88.6%]	0.1042	95.29	85	[82.3 - 87.4%]	0.0176	93.75	88.4	[85.4 - 90.8%]	0.1199	99.16	0.05
T. glycolicus KPPR-9 (GCA_900114105.1)	T. glycolicus DSM 1288T (GCA_036812735.1)	67.3	[63.4 - 70.9%]	0.1981	66.91	49.7	[47.1 - 52.3%]	0.0723	18.31	65	[61.6 - 68.2%]	0.2561	50.16	0.14
T. glycolicus WW3900 (GCA_021491335.2)	T. petrolearius DSL	85.6	[82 - 88.7%]	0.1038	95.33	85.9	[83.2 - 88.2%]	0.0166	94.16	88.6	[85.7 - 90.9%]	0.1187	99.2	0.35
T. glycolicus WW3900 (GCA_021491335.2)	T. petrolearius ELB	86	[82.4 - 89%]	0.1018	95.55	84.9	[82.1 - 87.2%]	0.0178	93.66	88.7	[85.8 - 91.1%]	0.1178	99.22	0.18
T. glycolicus WW3900 (GCA_021491335.2)	T. vanillatitrophus	52.6	[49.1 - 56.1%]	0.2881	18.19	44	[41.5 - 46.6%]	0.087	6.77	51	[47.9 - 54%]	0.35	3.62	0.07
T. glycolicus WW3900 (GCA_021491335.2)	T. petrolearius HSE	85.1	[81.4 - 88.2%]	0.1066	95.02	69	[66 - 71.9%]	0.0375	76.52	85.1	[81.9 - 87.8%]	0.14	98.32	0.21
T. glycolicus WW3900 (GCA_021491335.2)	T. petrolearius UN03-225 (GCA_027675955.1)	88.2	[84.8 - 91%]	0.0903	96.61	84.9	[82.1 - 87.2%]	0.0178	93.66	90.5	[87.8 - 92.6%]	0.1065	99.48	0.08
T. glycolicus WW3900 (GCA_021491335.2)	T. mayombei DSM 6539T (GCA_031202285.1)	65.6	[61.8 - 69.2%]	0.2075	61.65	47	[44.4 - 49.6%]	0.079	11.79	62.7	[59.4 - 65.9%]	0.2701	38.14	0.2
T. glycolicus WW3900 (GCA_021491335.2)	T. petrolearius JCM 19845T (GCA_032598785.1)	74.1	[70.1 - 77.7%]	0.1622	82.98	68.6	[65.6 - 71.4%]	0.0381	75.63	75.6	[72.2 - 78.8%]	0.1941	89.8	0.24
T. glycolicus WW3900 (GCA_021491335.2)	T. glycolicus KPPR-9 (GCA_900114105.1)	85.6	[81.9 - 88.6%]	0.1041	95.3	86	[83.3 - 88.3%]	0.0165	94.2	88.5	[85.6 - 90.9%]	0.119	99.19	0.08
T. glycolicus WW3900 (GCA_021491335.2)	T. hibernicus NCTC 14625T (GCA_020809405.1)	86.4	[82.8 - 89.4%]	0.0998	95.76	87.1	[84.5 - 89.3%]	0.0153	94.68	89.4	[86.5 - 91.7%]	0.1136	99.33	0.16
T. glycolicus WW3900 (GCA_021491335.2)	T. glycolicus FS03 (GCA_017307015.1)	89.4	[86 - 92%]	0.0844	97.05	84	[81.2 - 86.4%]	0.0188	93.19	91.2	[88.6 - 93.2%]	0.1016	99.56	0.04
T. glycolicus WW3900 (GCA_021491335.2)	T. glycolicus DSM 1288T (GCA_036812735.1)	69.9	[65.9 - 73.5%]	0.1842	73.96	50.1	[47.4 - 52.7%]	0.0715	19.24	67.3	[63.9 - 70.5%]	0.2426	61.76	0.06
T. petrolearius UN03-225 (GCA_027675955.1)	T. petrolearius DSL	86.2	[82.6 - 89.2%]	0.101	95.63	89.6	[87.3 - 91.6%]	0.0125	95.67	89.6	[86.8 - 91.8%]	0.1123	99.36	0.43
T. petrolearius UN03-225 (GCA_027675955.1)	T. petrolearius ELB	84.6	[80.8 - 87.7%]	0.1092	94.71	85.3	[82.6 - 87.7%]	0.0172	93.9	87.6	[84.6 - 90.1%]	0.1246	99.02	0.26
T. petrolearius UN03-225 (GCA_027675955.1)	T. vanillatitrophus	51.7	[48.2 - 55.1%]	0.2947	15.9	44.1	[41.6 - 46.7%]	0.0868	6.88	50.2	[47.1 - 53.3%]	0.3559	2.97	0.15
T. petrolearius UN03-225 (GCA_027675955.1)	T. petrolearius HSE	81.6	[77.7 - 85%]	0.1242	92.53	69.9	[66.9 - 72.7%]	0.0363	78.09	82.3	[79 - 85.2%]	0.156	97.1	0.29
T. petrolearius UN03-225 (GCA_027675955.1)	T. mayombei DSM 6539T (GCA_031202285.1)	67.4	[63.5 - 71%]	0.1977	67.11	47.1	[44.5 - 49.7%]	0.0786	12.12	64.2	[60.9 - 67.4%]	0.2608	46.04	0.28
T. petrolearius UN03-225 (GCA_027675955.1)	T. petrolearius JCM 19845T (GCA_032598785.1)	73.6	[69.6 - 77.2%]	0.1649	82.04	69.8	[66.8 - 72.6%]	0.0364	77.92	75.4	[72 - 78.6%]	0.1953	89.43	0.32
T. petrolearius UN03-225 (GCA_027675955.1)	T. glycolicus KPPR-9 (GCA_900114105.1)	87.4	[83.9 - 90.3%]	0.0945	96.25	89.8	[87.5 - 91.8%]	0.0123	95.74	90.6	[87.9 - 92.7%]	0.1057	99.49	0.01
T. petrolearius UN03-225 (GCA_027675955.1)	T. glycolicus WW3900 (GCA_021491335.2)	88.2	[84.8 - 91%]	0.0903	96.61	84.9	[82.1 - 87.2%]	0.0178	93.66	90.5	[87.8 - 92.6%]	0.1065	99.48	0.08
T. petrolearius UN03-225 (GCA_027675955.1)	T. hibernicus NCTC 14625T (GCA_020809405.1)	85.9	[82.2 - 88.9%]	0.1026	95.46	88.3	[85.8 - 90.4%]	0.014	95.17	89.1	[86.3 - 91.4%]	0.1152	99.29	0.24
T. petrolearius UN03-225 (GCA_027675955.1)	T. glycolicus FS03 (GCA_017307015.1)	89.1	[85.7 - 91.7%]	0.0858	96.95	84.9	[82.2 - 87.3%]	0.0177	93.69	91.1	[88.5 - 93.2%]	0.102	99.55	0.04
T. petrolearius UN03-225 (GCA_027675955.1)	T. glycolicus DSM 1288T (GCA_036812735.1)	69.2	[65.3 - 72.9%]	0.1878	72.26	50.3	[47.7 - 52.9%]	0.071	19.92	66.8	[63.4 - 70%]	0.2454	59.41	0.14
T. glycolicus FS03 (GCA_017307015.1)	T. petrolearius DSL	85	[81.3 - 88.1%]	0.1071	94.96	84.5	[81.7 - 86.9%]	0.0182	93.47	87.8	[84.8 - 90.3%]	0.1234	99.05	0.39
T. glycolicus FS03 (GCA_017307015.1)	T. petrolearius ELB	87.5	[84 - 90.3%]	0.0943	96.27	90.3	[88 - 92.2%]	0.0118	95.89	90.7	[88 - 92.8%]	0.105	99.5	0.22
T. glycolicus FS03 (GCA_017307015.1)	T. vanillatitrophus	54	[50.5 - 57.5%]	0.2785	21.94	43.9	[41.4 - 46.5%]	0.0872	6.66	52.1	[49 - 55.2%]	0.3415	4.83	0.11
T. glycolicus FS03 (GCA_017307015.1)	T. petrolearius HSE	83.2	[79.4 - 86.5%]	0.1162	93.79	70.9	[67.9 - 73.7%]	0.0349	79.86	83.9	[80.6 - 86.7%]	0.147	97.86	0.25
T. glycolicus FS03 (GCA_017307015.1)	T. petrolearius UN03-225 (GCA_027675955.1)	89.1	[85.7 - 91.7%]	0.0858	96.95	84.9	[82.2 - 87.3%]	0.0177	93.69	91.1	[88.5 - 93.2%]	0.102	99.55	0.04
T. glycolicus FS03 (GCA_017307015.1)	T. mayombei DSM 6539T (GCA_031202285.1)	67	[63.1 - 70.6%]	0.1998	65.99	47	[44.4 - 49.6%]	0.079	11.82	63.9	[60.5 - 67.1%]	0.263	44.14	0.24
T. glycolicus FS03 (GCA_017307015.1)	T. petrolearius JCM 19845T (GCA_032598785.1)	74	[70 - 77.6%]	0.1628	82.79	68.9	[65.9 - 71.7%]	0.0377	76.22	75.6	[72.1 - 78.8%]	0.1943	89.75	0.28
T. glycolicus FS03 (GCA_017307015.1)	T. glycolicus KPPR-9 (GCA_900114105.1)	85.6	[81.9 - 88.6%]	0.1042	95.29	85	[82.3 - 87.4%]	0.0176	93.75	88.4	[85.4 - 90.8%]	0.1199	99.16	0.05
T. glycolicus FS03 (GCA_017307015.1)	T. glycolicus WW3900 (GCA_021491335.2)	89.4	[86 - 92%]	0.0844	97.05	84	[81.2 - 86.4%]	0.0188	93.19	91.2	[88.6 - 93.2%]	0.1016	99.56	0.04
T. glycolicus FS03 (GCA_017307015.1)	T. hibernicus NCTC 14625T (GCA_020809405.1)	86.4	[82.8 - 89.4%]	0.0998	95.75	85.5	[82.8 - 87.8%]	0.0171	93.95	89.1	[86.3 - 91.4%]	0.1152	99.29	0.2
T. glycolicus FS03 (GCA_017307015.1)	T. glycolicus DSM 1288T (GCA_036812735.1)	70.3	[66.3 - 73.9%]	0.1821	74.96	50.2	[47.6 - 52.8%]	0.0712	19.63	67.6	[64.2 - 70.9%]	0.2403	63.61	0.1
T. petrolearius ELB	T. petrolearius DSL	81.4	[77.5 - 84.8%]	0.1253	92.35	85.3	[82.6 - 87.6%]	0.0173	93.88	85	[81.8 - 87.7%]	0.1404	98.3	0.17
T. petrolearius ELB	T. vanillatitrophus	53.5	[50 - 57%]	0.2818	20.61	44.4	[41.9 - 47%]	0.0858	7.35	51.9	[48.8 - 54.9%]	0.3434	4.52	0.11
T. petrolearius ELB	T. petrolearius HSE	81.8	[78 - 85.2%]	0.1231	92.72	71.3	[68.3 - 74.1%]	0.0343	80.54	82.8	[79.5 - 85.7%]	0.1532	97.36	0.03
T. petrolearius ELB	T. petrolearius UN03-225 (GCA_027675955.1)	84.6	[80.8 - 87.7%]	0.1092	94.71	85.3	[82.6 - 87.7%]	0.0172	93.9	87.6	[84.6 - 90.1%]	0.1246	99.02	0.26
T. petrolearius ELB	T. mayombei DSM 6539T (GCA_031202285.1)	65.5	[61.7 - 69.2%]	0.2077	61.49	47.3	[44.7 - 49.9%]	0.0783	12.42	62.8	[59.5 - 66%]	0.2697	38.44	0.02
T. petrolearius ELB	T. petrolearius JCM 19845T (GCA_032598785.1)	74.2	[70.2 - 77.8%]	0.1618	83.11	68.7	[65.7 - 71.6%]	0.0379	75.91	75.7	[72.3 - 78.9%]	0.1936	89.97	0.06
T. petrolearius ELB	T. glycolicus KPPR-9 (GCA_900114105.1)	84.5	[80.8 - 87.7%]	0.1096	94.66	84.9	[82.1 - 87.2%]	0.0178	93.65	87.5	[84.5 - 90%]	0.1254	98.99	0.27
T. petrolearius ELB	T. glycolicus WW3900 (GCA_021491335.2)	86	[82.4 - 89%]	0.1018	95.55	84.9	[82.1 - 87.2%]	0.0178	93.66	88.7	[85.8 - 91.1%]	0.1178	99.22	0.18
T. petrolearius ELB	T. hibernicus NCTC 14625T (GCA_020809405.1)	84	[80.3 - 87.2%]	0.112	94.36	85.3	[82.6 - 87.6%]	0.0173	93.86	87.2	[84.1 - 89.7%]	0.1273	98.92	0.02
T. petrolearius ELB	T. glycolicus FS03 (GCA_017307015.1)	87.5	[84 - 90.3%]	0.0943	96.27	90.3	[88 - 92.2%]	0.0118	95.89	90.7	[88 - 92.8%]	0.105	99.5	0.22
T. petrolearius ELB	T. glycolicus DSM 1288T (GCA_036812735.1)	67	[63.2 - 70.7%]	0.1995	66.13	50.5	[47.9 - 53.1%]	0.0705	20.5	65	[61.7 - 68.2%]	0.256	50.29	0.12
A. noterae ATCC 35199T (GCA_900168025.1)	A. pronyense DSM 27512T (GCA_017874355.1)	13.9	[11.1 - 17.2%]	0.9302	0	18.9	[16.7 - 21.2%]	0.2331	0	14.1	[11.7 - 16.9%]	0.9465	0	0.2
A. noterae ATCC 35199T (GCA_900168025.1)	A. sticklandii DSM 519T (GCA_000196455.1)	74.2	[70.2 - 77.8%]	0.1618	83.14	70	[67 - 72.8%]	0.0362	78.26	76	[72.5 - 79.2%]	0.1921	90.45	0.05
A. noterae ATCC 35199T (GCA_900168025.1)	A. noterae DSL2	81.6	[77.7 - 85%]	0.1242	92.54	78.6	[75.6 - 81.3%]	0.0251	89.4	84	[80.8 - 86.8%]	0.1461	97.93	0.35
A. noterae DSL2	A. pronyense DSM 27512T (GCA_017874355.1)	14	[11.2 - 17.3%]	0.9247	0	19.5	[17.3 - 21.9%]	0.2259	0	14.2	[11.8 - 17%]	0.9417	0	0.56
A. noterae DSL2	A. noterae ATCC 35199T (GCA_900168025.1)	81.6	[77.7 - 85%]	0.1242	92.54	78.6	[75.6 - 81.3%]	0.0251	89.4	84	[80.8 - 86.8%]	0.1461	97.93	0.35
A. noterae DSL2	A. sticklandii DSM 519T (GCA_000196455.1)	79.4	[75.5 - 82.9%]	0.1351	90.45	70.1	[67.1 - 73%]	0.0359	78.59	80.6	[77.2 - 83.6%]	0.1662	95.9	0.4
A. sticklandii DSM 519T (GCA_000196455.1)	A. pronyense DSM 27512T (GCA_017874355.1)	13.9	[11.1 - 17.3%]	0.9257	0	20	[17.8 - 22.4%]	0.2202	0	14.2	[11.8 - 17%]	0.942	0	0.16
A. sticklandii DSM 519T (GCA_000196455.1)	A. noterae ATCC 35199T (GCA_900168025.1)	74.2	[70.2 - 77.8%]	0.1618	83.14	70	[67 - 72.8%]	0.0362	78.26	76	[72.5 - 79.2%]	0.1921	90.45	0.05
A. sticklandii DSM 519T (GCA_000196455.1)	A. noterae DSL2	79.4	[75.5 - 82.9%]	0.1351	90.45	70.1	[67.1 - 73%]	0.0359	78.59	80.6	[77.2 - 83.6%]	0.1662	95.9	0.4
A. pronyense DSM 27512T (GCA_017874355.1)	A. noterae ATCC 35199T (GCA_900168025.1)	13.9	[11.1 - 17.2%]	0.9302	0	18.9	[16.7 - 21.2%]	0.2331	0	14.1	[11.7 - 16.9%]	0.9465	0	0.2
A. pronyense DSM 27512T (GCA_017874355.1)	A. sticklandii DSM 519T (GCA_000196455.1)	13.9	[11.1 - 17.3%]	0.9257	0	20	[17.8 - 22.4%]	0.2202	0	14.2	[11.8 - 17%]	0.942	0	0.16
A. pronyense DSM 27512T (GCA_017874355.1)	A. noterae DSL2	14	[11.2 - 17.3%]	0.9247	0	19.5	[17.3 - 21.9%]	0.2259	0	14.2	[11.8 - 17%]	0.9417	0	0.56
